# Supplementary material for: Evaluating the Practical Impact of Fast Microbiology on the Treatment of Bloodstream Infections: Real-World Evidence from a High-Complexity Infectious Disease Center
Source: Antibiotics (Basel). 2026 Apr 30;15(5):457. doi: 10.3390/antibiotics15050457 (PMC13203253; doi:10.3390/antibiotics15050457)
Supplement: Supplementary file 1 [file antibiotics-15-00457-s001.zip]

Archive with 1 entries (1 files):
- antibiotics-4190608-supplementary.xlsx
