# Supplementary material for: Evaluating the Practical Impact of Fast Microbiology on the Treatment of Bloodstream Infections: Real-World Evidence from a High-Complexity Infectious Disease Center
Source: Antibiotics (Basel). 2026 Apr 30;15(5):457. doi: 10.3390/antibiotics15050457 (PMC13203253; doi:10.3390/antibiotics15050457)
Supplement: Supplementary file 1 [file antibiotics-15-00457-s001.zip › antibiotics-4190608-supplementary.xlsx]

## Sheet: Table S1
Table S1. Patients' comorbidities
Comorbidity	Overall	Non-FAST	FAST	p-value2
	N = 166 (100%)1	N = 84 (51%)1	N = 82 (49%)1
Cardiovascular Disorder				0.49
No	132 (79.5%)	65 (77.4%)	67 (81.7%)
Yes	34 (20.5%)	19 (22.6%)	15 (18.3%)
Lung Disease				0.342
No	137 (82.5%)	67 (79.8%)	70 (85.4%)
Yes	29 (17.5%)	17 (20.2%)	12 (14.6%)
Liver Disease				>0.999
No	156 (94.0%)	79 (94.0%)	77 (93.9%)
Yes	10 (6.0%)	5 (6.0%)	5 (6.1%)
Solid Organ Tumor				0.214
No	154 (92.8%)	80 (95.2%)	74 (90.2%)
Yes	12 (7.2%)	4 (4.8%)	8 (9.8%)
Lymphoproliferative Disorder				>0.999
No	159 (95.8%)	80 (95.2%)	79 (96.3%)
Yes	7 (4.2%)	4 (4.8%)	3 (3.7%)
Diabetes Mellitus				0.79
No	124 (74.7%)	62 (73.8%)	62 (75.6%)
Yes	42 (25.3%)	22 (26.2%)	20 (24.4%)
Hypertension				0.005
No	81 (48.8%)	32 (38.1%)	49 (59.8%)
Yes	85 (51.2%)	52 (61.9%)	33 (40.2%)
Genitourinary Disease				0.77
No	145 (87.3%)	74 (88.1%)	71 (86.6%)
Yes	21 (12.7%)	10 (11.9%)	11 (13.4%)
Neurological Disorder				0.558
No	141 (84.9%)	70 (83.3%)	71 (86.6%)
Yes	25 (15.1%)	14 (16.7%)	11 (13.4%)
Intraabdominal Process				0.207
No	161 (97.0%)	83 (98.8%)	78 (95.1%)
Yes	5 (3.0%)	1 (1.2%)	4 (4.9%)
Organ Transplant				0.364
No	162 (97.6%)	83 (98.8%)	79 (96.3%)
Yes	4 (2.4%)	1 (1.2%)	3 (3.7%)
Immunosuppresion				0.017
No	132 (79.5%)	73 (86.9%)	59 (72.0%)
Yes	34 (20.5%)	11 (13.1%)	23 (28.0%)
1 n (%); Median [Q1, Q3]
2 Pearson’s Chi-squared test; Wilcoxon rank sum test; Fisher’s exact test

## Sheet: Table S2
Table S2. Cox model on target therapy initiation
Characteristic	Univariable Cox regression				Multivariable Cox regression
	N	HR1	95% CI1	p-value	HR1	95% CI1	p-value
Implementation period	170
Non-FAST		—	—		—	—
FAST		7.88	4.73, 13.11	<0.001	8.45	5.39, 13.23	<0.001
Sex	170
Male		—	—		—	—
Female		1.1	0.79, 1.52	0.574	1.11	0.82, 1.52	0.5
Clinical setting	170
ICU		—	—		—	—
Non-ICU		1.15	0.84, 1.57	0.378	1.3	0.91, 1.83	0.145
Severity of admission SOFA score	170
<=5		—	—		—	—
6+		0.97	0.71, 1.33	0.849	1.02	0.72, 1.42	0.926
Charlson Comorbidity Index	170	0.93	0.86, 1.01	0.104	1	0.91, 1.10	0.953
COVID-19 diagnosis at admission	170
No		—	—		—	—
Yes		0.77	0.54, 1.10	0.148	1.14	0.78, 1.65	0.498
BSI episodes	170
Isolated BSI		—	—		—	—
Repeated/multimicrobial BSI		1.08	0.78, 1.48	0.649	1.14	0.84, 1.55	0.41
Resistant pathogens causing BSI	170
No		—	—		—	—
Yes		0.97	0.71, 1.33	0.852	0.96	0.67, 1.38	0.821
1 HR = Hazard Ratio, CI = Confidence Interval

## Sheet: Table S3
Table S3. Logistic regression analysis on mortality
Characteristic	Univariable Logistic regression				Multivariable Logistic regression
	N	OR1	95% CI1	p-value	OR1	95% CI1	p-value
Implementation period	166
Non-FAST		—	—		—	—
FAST		1.64	0.88, 3.10	0.121	1.94	0.93, 4.13	0.079
Sex	166
Male		—	—		—	—
Female		0.92	0.49, 1.73	0.797	0.81	0.39, 1.67	0.57
Clinical setting	166
ICU		—	—		—	—
non-ICU		0.21	0.08, 0.48	<0.001	0.25	0.09, 0.63	0.005
Severity of admission SOFA score	166
<=5		—	—		—	—
6+		3.12	1.61, 6.26	<0.001	2.72	1.29, 5.92	0.009
Charlson_comorbidity_index	166	1.08	0.92, 1.26	0.364	1.05	0.86, 1.28	0.634
COVID-19 diagnosis at admission	166
No		—	—		—	—
Yes		1.82	0.96, 3.54	0.07	1.29	0.58, 2.90	0.539
BSI episodes	166
Isolated BSI		—	—		—	—
Repeated/multimicrobial BSI		3.07	1.56, 6.16	0.001	2.64	1.22, 5.80	0.014
Resistant pathogens causing BSI	166
No		—	—		—	—
Yes		1.75	0.93, 3.32	0.083	1.26	0.59, 2.66	0.547
1 OR = Odds Ratio, CI = Confidence Interval
